# Supplementary material for: Oxidative Stress and Inflammation in Uterine–Vascular Adaptation During Pregnancy
Source: Antioxidants (Basel). 2025 Aug 26;14(9):1051. doi: 10.3390/antiox14091051 (PMC12466448; doi:10.3390/antiox14091051)
Supplement: Supplementary file 1 [file antioxidants-14-01051-s001.zip]

Archive with 1 entries (1 files):
- antioxidants-3776694-supplementary.pdf
